# Supplementary material for: Up-regulation of apoptotic- and cell survival-related gene pathways following exposures of western corn rootworm to B. thuringiensis crystalline pesticidal proteins in transgenic maize roots
Source: BMC Genomics. 2021 Sep 4;22:639. doi: 10.1186/s12864-021-07932-4 (PMC8418000; doi:10.1186/s12864-021-07932-4)
Supplement: Supplementary file 9 — Additional file 9: Supplementary Table S7. Predicted functional PFAM domains encoded by transcripts differentially expressed by Diabrioca virgifera virgifera exposed to Heterorhabditis bacteriophora compared to controls. Counts provided for instances when ≥3 transcripts received an annotation within at least one of the treatments. InterPro identification (InterPro_ID) are also given, with NA indicating corresponding InterPro_ID not available. [file 12864_2021_7932_MOESM9_ESM.xlsx]

## Sheet: TableS08
Supplementary Table S7: Predicted functional PFAM domains encoded by transcripts differentially expressed by Diabrioca virgifera virgifera exposed to Heterorhabditis bacteriophora compared to controls. Counts provided for instances when ≥ 3 transcripts received an annotation within at least one of the treatments. InterPro identification (InterPro_ID) are also given, with NA indicating correspondi…
PFAM domain name	PFAM domain description	PFAM_ID	InterPro_ID	Count
RVT_1	Reverse transcriptase	PF00078	IPR000477	77
Sugar_tr	Sugar transporter	PF00083	IPR005828	24
Exo_endo_phos_2	Endonuclease-reverse transcriptase	PF14529	IPR0005135	23
p450	Cytochrome P450	PF00067	IPR001128	22
MFS_1	Major facilitator (solute transporter) family	PF07690	IPR011701	20
PBP_GOBP	pheromone binding proteins/general-odorant binding protein family	PF01395	IPR006170	19
Chitin_bind_4	Insect cuticule protein	PF00379	IPR000618	18
Inhibitor_I29	Cathepsin propetide inhibitor domain	PF08246	IPR013201	17
Lectin_C	Lectin C-type domain	PF00059	IPR001304	17
Peptidase_C1	Papain family cysteine protease	PF00112	IPR000668	16
Trypsin	Trypsin	PF00089	IPR001254	14
WD40	WD domain, G-beta repeat	PF00400	IPR001680	14
CRAL_TRIO	CRAL/TRIO	PF00650	IPR001251	13
zf-H2C2_2	Zinc-finger double domain	PF13465	IPR007087	13
adh_short	Short chain dehydrogenase	PF00106	IPR002198	12
LRR_8	Leucine-rich repeat	PF13855	IPR001611	12
Pkinase	Protein kinase domain	PF00069	IPR000719	12
RRM_1	RNA recognition motif	PF00076	IPR000504	12
CBM_14	carbohydrate binding module	PF01607	IPR002557	11
Proteasome	Proteasome subunit	PF000227	IPR001353	11
TIL	Trypsin inhibitor like cysteine rich domain	PF01826	IPR002919	11
zf-C2H2	Zinc finger, C2H2 type	PF00096	IPR007087	11
ABC_membrane	ABC transporter transmembrane region	PF00664	IPR011527	10
Helicase_C	Helicase conserved C-terminal domain	PF000270	IPR001650	10
RNase_H	Rnase H	PF000075	IPR002156	10
rve	Integrase core domain	PF00665	IPR003308	10
EcKinase	Ecdysteroid kinase	PF02958	IPR004119	9
UDPGT	UDP glycosyltransferases	PF00201	IPR002213	9
ABC_tran	ABC transporter	PF00005	IPR003439	8
I-set	Immunoglobulin I-set domain	PF07679	IPR013098	8
JHBP	Juvenile hormone-binding protein	PF06585	IPR010562	8
zf-C2H2_4	Zinc-finger, C2H2-type	PF13894	NA	8
AAA	ATPase family associated with various cellular activities	PF00004	IPR003959	7
AMP-binding	AMP-binding enzyme	PF00501	IPR000873	7
AMP-binding_C	AMP-binding enzyme C-terminal domain	PF13193	IPR025110	7
DEAD	DEAD/DEAH box helicase	PF00270	IPR011545	7
GMC_oxred_C	GMC oxidoreductases, C-terminus	PF01599	IPR000172	7
GMC_oxred_N	GMC oxidoreductases, N-terminus	PF00732	IPR000172	7
COesterase	Carboxyesterase, type B	PF00135	IPR002018	6
DnaJ	DnaJ domain	PF00226	IPR001623	6
EF-hand_7	EF-hand domain pair	PF13499	IPR002048	6
ELO	GNS1/SUR4	PF01151	IPR002076	6
Fibrinogen_C	Fibrinogen beta and gamma chains, C-terminal globular domain	PF00147	IPR002181	6
Glyco_hydro_1	Glycosyl hydrolase family 1	PF00232	IPR001360	6
Glyco_hydro_18	Glycosyl hydrolase family 18	PF00704	IPR001223	6
GST_C	Glutathione S-transferase, C-terminal	CL0497	NA	6
Ank_2	Ankyrin repeats	PF12796	IPR020683	5
FA_desaturase	Fatty acid desaturase	PF00487	IPR005804	5
GST_N	Glutathione S-transferase, N-terminal domain	PF02798	IPR004045	5
Kinesin	Kinesin motor domain	PF00225	IPR001752	5
Proteasome_A_N	Proteosome subunit A N-terminal signature	PF10584	IPR000426	5
Ras	Ras family	PF00071	IPR020849	5
TPR_2	Tetratricopeptide repeat	PF07719	IPR013105	5
zf-CCHC	Zinc knuckle	PF00098	IPR0071878	5
ADH_zinc_N	Zinc-binding dehydrogenase	PF00107	IPR013149	4
BTB	BTB/POZ domain	PF00651	IPR013069	4
bZIP_2	Basic Leucine Zipper Domain	PF07716	IPR011616	4
Chromo	Chromo (CHRromatin Organisation MOdifier) domain	PF00385	IPR000953	4
Clat_adaptor_s	Clathrin adaptor complex small chain	PF01217	IPR022775	4
DDE_1	DDE superfamily endonucleas	PF03184	IPR004875	4
DDE_3	DDE superfamily endonuclease	PF13358	NA	4
E1_DerP2_DerF2	MD-2-related lipid-recognition (ML) domain	PF02221	IPR003172	4
Glyco_hydro_16	Glycoside hydrolase family 16	PF00722	IPR000757	4
HECT	HECT-domain (ubiquitin-transferase)	PF00632	IPR000569	4
LSM	LSM domain	PF01423	IPR001163	4
Lys	C-type lysozyme/alpha-lactalbumin family	PF00062	IPR001916	4
MIF4G	MIF4G domain, eukaryotic initation factor 4G (eIF4G)	PF02554	IPR003890	4
NAD_binding_4	Male sterility protein	PF07993	IPR013120	4
PH	PH domain, plextrin homology domain	PF00069	IPR001849	4
Pyridoxal_deC	group II pyridoxal-dependent decarboxylases	PF00282	IPR002129	4
SH3_1	SH3 domain	PF00018	IPR001452	4
Sterile	Male sterility protein	PF03015	IPR033640	4
TPR_11	TPR repeat	PF13414	IPR011990	4
ubiquitin	Ubiquitin family	PF00240	IPR000626	4
zf-AD	Zinc-finger associated domain (zf-AD)	PF07776	IPR012934	4
Abhydrolase_1	alpha/beta hydrolase fold	PF00561	IPR000073	3
An_peroxidase	Animal heme-dependent peroxidases	PF03098	IPR002007	3
Bromodomain	Bromodomain	PF00439	IPR001487	3
CH	Calponin homology (CH) domain	PF00307	IPR001715	3
DDE_Tnp_1_7	Transposase IS4	PF13843	IPR029526	3
dsrm	Double-stranded RNA binding motif	PF00035	IPR014720	3
DUF1759	Protein of unknown function (DUF1759)	PF03564	IPR005312	3
EF-hand_6	EF-hand; helix-loop-helix domain	PF13405	IPR002048	3
Exo_endo_phos	Endonuclease-reverse transcriptase	PF14529	IPR0005135	3
HAD_2	Haloacid dehalogenase-like hydrolase	PF13419	IPR023214	3
Histone	Core histone H2A/H2B/H3/H4	PF00125	IPR007125	3
HMG_box	HMG (high mobility group) box	PF00505	IPR009071	3
Homeobox	Homeobox domain	PF00046	IPR001356	3
IRS	PTB domain (IRS-1 type)	PF08416	IPR013625	3
LRR_1	Leucine-rich repeat	PF00560	IPR001611	3
LRR_5	Leucine-rich repeat	PF13306	IPR001611	3
LRR_6	Leucine-rich repeat	PF13516	IPR001611	3
MA3	MA3 domain	PF02847	IPR003891	3
MCM_N	MCM, N-terminal domain	PF14551	IPR027925	3
MRJP	Major royal jelly protein	PF03022	IPR017996	3
Peptidase_M1	Peptidase family M1 domain	PF01433	IPR014782	3
Peptidase_S10	Serine carboyxpeptidase	PF00450	IPR001563	3
Peptidase_S8	Subtilase family	PF00082	IPR000209	3
RCC1	Regulator of chromosome condensation (RCC1) repeat	PF00415	IPR000408	3
Retrotrans_gag	Retrotransposon gag protein	PF03732	IPR005162	3
RhoGAP	RhoGAP domain	PF00620	IPR000198	3
SNF2_N	SNF2 family N-terminal domain	PF00176	IPR000330	3
Spectrin	Spectrin repeat	PF00435	IPR002017	3
Thioredoxin	Thioredoxin	PF00085	IPR013766	3
zf-C2H2_6	C2H2-type zinc finder	PF13912	IPR007087	3
