# Supplementary material for: Up-regulation of apoptotic- and cell survival-related gene pathways following exposures of western corn rootworm to B. thuringiensis crystalline pesticidal proteins in transgenic maize roots
Source: BMC Genomics. 2021 Sep 4;22:639. doi: 10.1186/s12864-021-07932-4 (PMC8418000; doi:10.1186/s12864-021-07932-4)
Supplement: Supplementary file 10 — Additional file 10: Supplementary Table S8. Predicted functional PFAM domains encoded by transcripts differentially expressed by Diabrioca virgifera virgifera exposed to Metarhizium anisopliae compared to controls. Counts provided for instances when ≥3 transcripts received an annotation within at least one of the treatments. InterPro identification (InterPro_ID) are also given, with NA indicating corresponding InterPro_ID not available. [file 12864_2021_7932_MOESM10_ESM.xlsx]

## Sheet: TableS09
Supplementary Table S8: Predicted functional PFAM domains encoded by transcripts differentially expressed by Diabrioca virgifera virgifera exposed to Metarhizium anisopliae compared to controls. Counts provided for instances when ≥ 3 transcripts received an annotation within at least one of the treatments. InterPro identification (InterPro_ID) are also given, with NA indicating corresponding Inte…
PFAM domain name	PFAM domain description	PFAM_ID	InterPro_ID	Count
PBP_GOBP	pheromone binding proteins/general-odorant binding protein family	PF01395	IPR006170	22
MFS_1	Major facilitator (solute transporter) family	PF07690	IPR011701	18
p450	Cytochrome P450	PF00067	IPR001128	18
Sugar_tr	Sugar transporter	PF00083	IPR005828	17
Trypsin	Trypsin	PF00089	IPR001254	17
Peptidase_C1	Papain family cysteine protease	PF00112	IPR000668	16
Inhibitor_I29	Cathepsin propetide inhibitor domain	PF08246	IPR013201	15
RVT_1	Reverse transcriptase	PF00078	IPR000477	15
Lectin_C	Lectin C-type domain	PF00059	IPR001304	12
CRAL_TRIO	CRAL/TRIO	PF00650	IPR001251	11
GILT	Gamma-interferon-inducible lysosomal thiol	PF03227	IPR004911	9
CBM_14	carbohydrate binding module	PF01607	IPR002557	8
Chitin_bind_4	Insect cuticule protein	PF00379	IPR000618	8
COesterase	Carboxyesterase, type B	PF00135	IPR002018	8
EcKinase	Ecdysteroid kinase	PF02958	IPR004119	8
Glyco_hydro_18	Glycosyl hydrolase family 18	PF00704	IPR001223	8
GMC_oxred_C	Methanol oxidase	PF01599	IPR000172	8
LRR_8	Leucine-rich repeat	PF13855	IPR001611	8
Coleoptericin	Coleoptericin	PF06286	IPR009382	7
GMC_oxred_N	GMC oxidoreductases	PF00732	IPR000172	7
TIL	Trypsin inhibitor like cysteine rich domain	PF01826	IPR002919	7
EF-hand_7	EF-hand domain pair	PF13499	IPR002048	6
ELO	GNS1/SUR4	PF01151	IPR002076	6
Gamma-thionin	Gamma-thionin Family	PF00304	NA	6
GST_C	Glutathione S-transferase, C-terminal	CL0497	NA	6
Pkinase	Protein kinase domain	PF00069	IPR000719	6
Serpin	Serpin serine protease inhibitor	PF00079	IPR026796	6
UDPGT	UDP glycosyltransferases	PF00201	IPR002213	6
ABC_membrane	ABC transporter transmembrane region	PF00664	IPR011527	5
ABC_tran	ABC transporter	PF00005	IPR003439	5
Aminotran_1_2	Aminotransferase class I and II	PF00155	IPR004839	5
Ank_2	Ankyrin repeats	PF12796	IPR020683	5
Exo_endo_phos_2	Endonuclease-reverse transcriptase	PF14529	IPR0005135	5
Glyco_hydro_1	Glycosyl hydrolase family 1	PF00232	IPR001360	5
GST_N_4	Glutathione S-transferase, N-terminal domain	PF17172	IPR012336	5
Lipase	Lipase	PF00151	IPR013818	5
rve	Integrase core domain	PF00665	IPR003308	5
adh_short	Short chain dehydrogenase	PF00106	IPR002198	4
AMP-binding	AMP-binding enzyme	PF00501	IPR000873	4
AMP-binding_C	AMP-binding enzyme C-terminal domain	PF131193	IPR025110	4
An_peroxidase	Animal heme peroxidase	PF03098	IPR002007	4
Exo_endo_phos	Endonuclease/Exonuclease/phosphatase family	PF03372	IPR005135	4
FA_desaturase	Fatty acid desaturase	PF00487	IPR005804	4
Glyco_hydro_16	Glycoside hydrolase family 16	PF00722	IPR000757	4
WD40	WD domain, G-beta repeat	PF00400	IPR001680	4
zf-C2H2	Zinc finger, C2H2 type	PF00096	IPR007087	4
Aa_trans	Transmembrane amino acid transporter protein	PF01490	IPR013057	3
Acyl_transf_3	Acyltransferase family	PF01757	IPR002656	3
ADH_zinc_N	Zinc-binding dehydrogenase	PF00107	IPR013149	3
CAP	Cysteine-rich secretory protein family	PF00188	IPR014044	3
CH	Calponin homology (CH) domain	PF00307	IPR001715	3
E1_DerP2_DerF2	MD-2-related lipid-recognition (ML) domain	PF02221	IPR003172	3
EF-hand_5	EF-hand; helix-loop-helix domain	PF13202	IPR002048	3
EF-hand_6	EF-hand; helix-loop-helix domain	PF13405	IPR002048	3
FA_hydroxylase	Fatty acid hydroxylase superfamily	PF04116	IPR006694	3
Fibrinogen_C	Fibrinogen beta and gamma chains, C-terminal globular domain	PF00147	IPR002181	3
G_glu_transpept	Gamma-glutamyl transpeptidase	PF01019	IPR000101	3
Helicase_C	Helicase conserved C-terminal domain	PF00271	IPR001650	3
Histone	Core histone H2A/H2B/H3/H4	PF00125	IPR007125	3
JHBP	Juvenile hormone-binding protein	PF06585	IPR010562	3
Metallophos	Calcineurin-like phosphoesterase	PF00149	IPR004843	3
OS-D	Insect pheromone-binding familyt A10.OS-D	PF03392	IPR005055	3
PP-binding	Phosphopantetheine attachment site	PF00550	IPR009081	3
RRM_1	RNA recognition motif.	PF00076	IPR000504	3
Sushi	Sushi repeat (SCR repeat)	PF000084	IPR000436	3
